# Supplementary material for: Owner-Reported Health Events in Australian Farm Working Dogs
Source: Animals (Basel). 2024 Jun 27;14(13):1895. doi: 10.3390/ani14131895 (PMC11240686; doi:10.3390/ani14131895)
Supplement: Supplementary file 1 [file animals-14-01895-s001.zip]

Archive with 1 entries (1 files):
- animals-3075267-supplementary.pdf
